# Supplementary material for: The Big Pet Diabetes Survey: Perceived Frequency and Triggers for Euthanasia
Source: Vet Sci. 2017 May 14;4(2):27. doi: 10.3390/vetsci4020027 (PMC5606606; doi:10.3390/vetsci4020027)
Supplement: Supplementary file 1 [file vetsci-04-00027-s001.zip]

Archive with 3 entries (2 files):
- vetsci-176738-supplement/
- vetsci-176738-supplement/vetsci-176738-supplementary-final-1.pdf
- vetsci-176738-supplement/vetsci-176738-supplementary-final-2.pdf
